# Supplementary material for: Early evolution of small body size in Homo floresiensis
Source: Nat Commun. 2024 Aug 6;15:6381. doi: 10.1038/s41467-024-50649-7 (PMC11303730; doi:10.1038/s41467-024-50649-7)
Supplement: Supplementary file 4 — Supplementary Data 1-4 [file 41467_2024_50649_MOESM4_ESM.xlsx]

## Sheet: SD 1
Supplementary Data 1. Bone histomorphometric data for the humeral midshafts of SOA-MM9 and the comparative modern huma sample.
Sample	Growth stage		OPD				HCI				rCBt		CBt (mm)				Min. circumference of the shaft (M7) (mm)
			medial	middle	lateral		medial	middle	lateral				medial	middle	lateral	Mean
SOA-MM9	unknown		-	-	16.5		-	-	0.85		0.0673913		-	-	3.1	3.1	46
K-H-01	adult		11.6	14.3	10.1		0.73	0.75	0.91		0.0806452		5.1	5.1	4.8	5	62
K-H-02	adult		11.4	19.1	12.7		0.81	0.92	0.91		0.0841026		5.4	5.5	5.5	5.46667	65
K-H-03	adult		12.4	9.8	3.7		0.85	0.71	0.13		0.0623188		3.2	2.9	2.5	2.86667	46
K-H-04	adult		20	23.2	13.2		1	1	0.75		0.0644444		2.4	2.9	3.4	2.9	45
K-H-05	adult		23.9	22.6	16.7		1	1	0.94		0.0602339		3.3	3.7	3.3	3.43333	57
K-H-06	adult		13.9	15.9	29.7		0.5	0.92	0.57		0.040404		2.4	3.2	2.4	2.66667	66
K-H-07	adult		14.7	12.4	13.2		0.88	0.77	0.82		0.0681818		4	4.7	4.8	4.5	66
K-H-08	adult		3.5	11.5	12		0.18	0.87	1		0.062963		4.1	4	3.8	3.96667	63
K-H-09	adult		9.7	13.6	13.9		0.64	0.94	0.9		0.0684848		3.4	3.9	4	3.76667	55
K-H-10	adult		3.4	7.7	8.8		0.34	0.68	1		0.1		5.8	6.2	6.3	6.1	61
mean*				13.62				0.780667			0.0691779						58.6
K-H-11	late adolescent		0	3.3	1.3		0	0.25	0.13		0.0503145		2.3	2.7	3	2.66667	53
K-H-12	late adolescent		5.3	8.5	6		0.14	0.43	0.38		0.0633987		2.5	3.3	3.9	3.23333	51
K-H-13	mid adolescent		7.1	1.2	3.5		0.63	0.13	0.2		0.0508772		3.1	3.1	2.5	2.9	57
K-H-14	mid adolescent		0	0	6.3		0	0	0.15		0.0503704		2.2	1.9	2.7	2.26667	45
K-H-15	early adolescent		3.3	4	4.5		0.2	0.33	0.38		0.0521212		2.6	2.4	3.6	2.86667	55
K-H-16	early adolescent		3	8.9	3		0.19	0.44	0.11		0.0926667		4.4	4.7	4.8	4.63333	50
mean*				3.84444				0.227222			0.0599581						51.8333
K-H-17	child		0	0	0		0	0	0		0.0459259		2	1.9	2.3	2.06667	45
K-H-18	child		7.8	0	7		0.5	0	0.29		0.0508772		2.1	1.5	2.2	1.93333	38
K-H-19	child		0	0	1.8		0	0	0		0.0591195		3	2.8	3.6	3.13333	53
K-H-20	child		0	0	0		0	0	0		0.0454545		2	2.2	1.8	2	44
mean*				1.38333				0.0658333			0.0503443						45
OPD: Osteon Population Density, HCI: Haversian Canal Index, (r)CBt: (relative) Cortical Bone thickness.
Growth stages: child = no fusion at proximal and distal epiphyses and medial epicondyle;
early adolscent = fusion at distal epiphysis only;
mid adolsecnt = fusion at distal epiphysis and medial epicondyle;
late adolescent = proximal epiphysis partially fused;
adult = fusion completed,

## Sheet: SD 2
Supplementary Data 2. Humeral metrics for SOA-MM9 and comparative fossil and extant specimens.
Taxon/Group	Specimen	Remarks	Max. length	50%-NF	NF-hOF length	NF-hOF length / max. hum.l length	Minimum circumference	Distal shaft AP thickness (~20%)	Distal shaft ML breadth (~20%)	Data sources
Soa (Mata Menge)	SOA-MM9		211-220		58		46	12.8	17.1	This study
H, floresiensis	LB1		243	23	64	0.263374	55			Morwood et al. 2005; This study
Ar. ramidus	ARA-VP-6/500		278							Lovejoy et al 2009
Au. afarensis	A.L. 137-48a							16.2	22.6	Ward et al 2012
Au. afarensis	A.L. 137-50		300?					20	27.2	Ward et al 2012
Au. afarensis	A.L. 223-23							17	22.9	Ward et al 2012
Au. afarensis	A.L. 288-1		236.8				57	15.2	21.4	Johanson et al 1982; Feuerriegel et al 2017; Ward et al 2012; Ruff et al. 2016
Au. afarensis	A.L. 322-1						62? (cast)	16.6	22.4	Ward et al 2012
Au. afarensis	A.L. 333-29							19.0?	26.0?	Ward et al 2012
Au. garhi?	BOU-12/1		226-236		84	0.36-0.37	52			Asfaw et al 1999; Suwa??
Au. garhi?	BOU-35/1		310-325							Asfaw et al 1999
Au. africanus	Stw431				82?		64.5 (cast)			Ruff et al 2016
Au. prometeus	Stw573		290							Heaton et al 2019
Au. sediba	MH1	immature	248				50			Chiurchill et al 2013, 2018
Au. sediba	MH2		269	15			51			Chiurchill et al 2013, 2018
P. boisei	KNM-ER739		300?		? (cast)		79.5 (cast)			Ruff et al. 2016; Lague et al 2019
P. boisei	KNM-ER 47000B		300?							Lague et al 2019
P. boisei	OH 80-10									Lague et al 2019
H. habilis	OH 62		258-274		62 (cast)	0.23-0.24				Johanson et al 1987; Haeusler and McHenry 2004; Ruff 2009; Lague et al 2019
Dmanisi Homo	D2680	immature	282.2?							Lordkipanidzeetal2007
Dmanisi Homo	D4507		295?							Lordkipanidzeetal2007
H. ergaster	KNM-ER1808									Ruff 2008; Ruff et al 2016
H. ergaster	KNM-WT15000	immature	319?	1 (cast)	123 (cast)	0.395498				Ruff 2008; Ruff et al 2016; Feuerriegel et al 2017
H. ergaster?	IB-7594						67.2			Di Vincenzo et al 2015; Ruff et al 2016
H. erectus	ZKD Humerus II		307-324?							Weidenreich 1941; Xing et al 2018
H. erectus	ZKD Humerus III		307-324?	NF near the midshaft						Xing et al 2018
H. naledi	U.W. 101-283		256				47.5			Feuerriegel et al 2017
Modern human (female)
	Jomon Japan		269.6 (96: 243-300)		78.4 (96: 55-100)	0.29 (96: 0.21-0.36)	55.2 (324: 46.5-65.0)			This study
	Edo Japan		260.1 (10: 240-282)		77.6 (10: 61-89)	0.30 (10: 0.24-0.33)				This study
	Modern India		278.0 (15: 265-299)		80.4 (15: 66-96)	0.29 (15: 0.23-0.35)				This study
	Yayoi Tanegashima		253.2 (9: 245-263)				53.2 (20: 47.0-59.5)			This study
	Philippine "Negrito"		264.4 (6: 253-276)							Auerbach and Ruff 2004
	Andaman Islander		265.6 (7: 252-282)							Auerbach and Ruff 2004
	Congo "Pygmy"		270.5 (2: 266-275)							Auerbach and Ruff 2004
	Global sample		291.1 (495: 247-339)							Auerbach and Ruff 2004
Modern human (male)
	Jomon Japan		288.9 (116: 257-323)		85.6 (116: 54-106)	0.30 (116: 0.20-0.36)	63.7 (372: 51.0-81.0)			This study
	Edo Japan		293.3 (24: 276-319)		87.4 (24: 62-110)	0.30 (24: 0.22-0.35)				This study
	Modern India		301.2 (15: 279-324)		90.3 (15: 59-115)	0.30 (15: 0.20-0.35)				This study
	Yayoi Tanegashima		254.9 (19: 240-293)				60.9 (26: 57.0-67.0)			This study
	Philippine "Negrito"		278.8 (13: 259-301)							Auerbach and Ruff 2004
	Andaman Islander		278.6 (8: 260-309)							Auerbach and Ruff 2004
	Congo "Pygmy"		276.3 (2: 273-279.5)							Auerbach and Ruff 2004
	Global sample		316.8 (897: 255-383)							Auerbach and Ruff 2004
Modern human (mixed sex)
	Prehistoric Japan		283.8 (770: 240-333)				60.0 (1050: 46.5-81.0)			This study
	Global sample		307.6 (1402: 247-383)							Auerbach and Ruff 2004
50%-NF L= projected distance between the midshaft point and NF (nutrient foramen)
NF-hOF L= projected distance between NF and hOF points
DAP Thick = Distal shaft anteroposterior thickness at the ~20% level
DML Br = Distal shaft mediolateral breadth at the ~20% level
T.S. = This study
†shaft metrics courtesy of Berhane Asfaw and Tim White
‡data collected at Sapporo Medical University, Niigata University, National Museum of Nature and Science, Tokyo, University of Tokyo, St. Marianna University School of Medicine, Tahara Municipal Museum, Kyoto University, Kyushu University, Sasebo City Museum Shimanose Art Center, Okinawa Prefectural Museum and Art Museum, and Okinawa Prefectural Archaeology Center.

## Sheet: SD 3
Supplementary Data 3. Hominin humeri used in the comparative analysis of distal humeral diaphyseal shape.
Groupa	Specimen	Remarks	Site	Sizeb	Distc	Probable Taxon	Reference(s) for Taxonomic Allocation
1a	KNM-KP 271		Kanapoi, Kenya	89.54	0.15678	Au. anamensis	Ward et al. (2001)
	A.L. 288-1m		Hadar, Ethiopia	68.52	0.14322	Au. afarensis	Johanson et al. (1982)
	A.L. 137-48a		Hadar, Ethiopia	76.75	0.15963	Au. afarensis	Lovejoy et al. (1982)
	A.L. 322-1		Hadar, Ethiopia	74.93	0.12049	Au. afarensis	Lovejoy et al. (1982)
	StW 431c		Sterkfontein, South Africa (Mb 4)	85.49	0.12125	Au. africanus	Toussant et al. (2003); Lague & Menter (2020)
	StW 38		Sterkfontein, South Africa (Mb 4)	82.01	0.14825	Au. africanus	Lague & Menter (2020)
	StW 124		Sterkfontein, South Africa (Mb 4)	73.59	0.14906	Au. africanus	Lague & Menter (2020)
1b	TM 1517e		Kromdraai, South Africa	75.68	0.14298	P. robustus	Broom (1938); Straus (1948)
	DNH 32		Drimolen, South Africa	69.36	0.14136	P. robustus	Lague & Menter (2017)
	SKX 10924	potentialy immature	Swartkrans, South Africa (Mb 3)	60.31	0.13338	P. robustus	Lague (2015)
2	MH1 (UW88-88)	immature	Malapa, South Africa	67.85	0.19323	Au. sediba	Berger et al. (2010)
	MH2 (UW88-57)		Malapa, South Africa	68.92	0.21283	Au. sediba	Berger et al. (2010)
	StW 339		Sterkfontein, South Africa (Mb 4)	91.16	0.23476	Au. sp. indet.	Lague & Menter (2020)
	MLD 14		Makapansgat, South Africa	95.38	0.20571	Au. sp. indet.	Lague & Menter (2020)
3	OH 80-10		Olduvai Gorge, Tanzania (Bed II)	87.11	0.1758	P. boisei	Dominguez-Rodrigo et al. (2013)
	KNM-ER 739		Koobi Fora (Okote Mb)	104.55	0.18994	P. boisei	Lague (2015); Lague & Ward (in press)
	KNM-ER 1504		Koobi Fora (Upper Burgi Mb)	83.48	0.14188	P. boisei	Lague (2015); Lague & Ward (in press)
	KNM-ER 1591		Koobi Fora (KBS Mb)	96.44	0.16961	P. boisei	Lague (2015); Lague & Ward (in press)
	KNM-ER 6020		Koobi Fora (KBS Mb)	114.5e	0.13664	P. boisei	Lague (2015); Lague & Ward (in press)
	KNM-ER 45510		Koobi Fora (Upper Burgi Mb)	100.48	0.17313	P. boisei	Lague (2019); Lague & Ward (in press)
	KNM-ER 47000b		Koobi Fora (Okote Mb)	91.57	0.16291	P. boisei	Lague et al. (2019); Lague & Ward (in press)
	KNM-ER 64037		Koobi Fora (Upper Burgi Mb)	87.73	0.16424	P. boisei	Lague et al. (2016); Lague & Ward (in press)
4	KNM-ER 3735a		Koobi Fora (Upper Burgi Mb)	81.52	0.18648	H. habilis	Leakey et al. (1989)
	OH 62v		Olduvai Gorge, Tanzania (Bed I)	76.07	0.18758	H. habilis	Johanson et al. (1987)
	OH 62v		Olduvai Gorge, Tanzania (Bed I)	76.07	0.18758	H. habilis	Johanson et al. (1987)
	SK 2598	potentialy immature	Swartkrans, South Africa (Mb 1)	66.55	0.22987	Homo sp. aff. H. habilis	Lague (2015)
	SK 24600	potentialy immature	Swartkrans, South Africa (Mb 1)	70.37	0.18514	Homo sp. aff. H. habilis	Lague (2014, 2015); Lague & Ward (in press)
	SKX 19495		Swartkrans, South Africa (Mb 3)	80.86	0.23912	Homo sp. aff. H. habilis	Lague (2015)
5	D4507d		Dmanisi, Georgia	82.67	0.20731	Homo sp. indet.	Lordkipanidze et al. (2007)
	IB 7594		Melka Kunturé, Ethiopia	93.6	0.21472	H. erectus	Di Vincenzo et al. (2015); Lague et al. (2019)
	KNM-ER 1808t		Koobi Fora (KBS Mb)	86.25	0.17882	H. erectus	Walker et al. (1982)
	KNM-ER 64034		Koobi Fora (Okote Mb)	93.87	0.1769	H. erectus	Lague et al. (2016)
	SKX 34805		Swartkrans, South Africa (Mb 1)	73.91	0.14297	H. erectus	Lague (2015)
	StW 150		Sterkfontein, South Africa (Mb 5?)	84.56	0.19124	H. erectus?	Lague & Menter (2020)
	StW 182		Sterkfontein, South Africa (Mb 5?)	72.7	0.19089	H. erectus?	Lague & Menter (2020)
6	U.W. 101-031	immature	Rising Star, South Africa	53.17	0.12817	H. naledi	Berger et al. (2015)
	U.W. 101-283		Rising Star, South Africa	59.32	0.074821	H. naledi	Berger et al. (2015)
	U.W. 101-466		Rising Star, South Africa	59.67	0.093527	H. naledi	Berger et al. (2015)
	U.W. 101-948	immature	Rising Star, South Africa	51.6	0.094388	H. naledi	Berger et al. (2015)
	U.W. 101-1240		Rising Star, South Africa	62.42	0.069006	H. naledi	Berger et al. (2015)
	LB1/50		Liang Bua, Flores, Indonesia	71.6	0.092895	H. floresiensis	Brown et al. (2004)
	Specimen	Sex and age	"Race" on Record	Sizeb	Distc
H. sapiens	496	M, 54	White	88.9	0.129
	512	F, 50	White	74.4	0.131
	934	F, 62	White	76.6	0.129
	1032	F, 21	Black	80.5	0.099
	1221	M, 62	White	85.6	0.084
	1256	M, 51	Black	88.8	0.137
	1322	M, 34	Black	85.1	0.174
	1331	M, 31	Black	90.4	0.162
	1360	M, 60	Black	101.2	0.152
	1396	F, 28	Black	78.3	0.147
	1533	M, 45	Black	88.1	0.137
	1604	F, ?	?	77.1	0.151
	1605	F, 41	Black	84.8	0.098
	1618	M, 38	White	88.6	0.194
	1065RR	F, ?	White	87.8	0.088
	1102RR	F, 63	Black	75.7	0.07
	1109R	F, 69	White	73.9	0.144
	1123R	F, 71	White	69.9	0.068
	1158RR	M, 29	White	81.5	0.148
	1344R	F, 67	Black	82.1	0.16
	928R	M, 49	White	72.8	0.079
a Morphological groups established by previous studies of distal humeral diaphyseal shape (Lague, 2015, 2019; Lague et al., 2016; Lague et al., 2019; Lague & Menter, 2017, 2020) and/or by established taxonomy (e.g., H. naledi).
b Centroid size
c Procrustes distance to SOA-MM9.
d Coordinate data for for D4507 were collected from the ~20% section published by Di Vincenzo et al. (2015).
e The unusually high centroid size of KNM-ER 6020 is likely inflated as a result of expansion cracks that split the bone on its posterior surface due to weathering.

## Sheet: SD 4
Supplementary Data 4. Cross-sectional properties of the SOA-MM9 distal humerus
Slice no.	eV level	TA	CA	MA	Imax_tcs	Imin_tcs	WA angle	WA angle	IMAXctx	IMINctx
	(%)	(mm2)	(mm2)	(mm2)	(mm4)	(mm4)	(degree)
2183	50
2000	46.4498	160.4	105.8	54.6	2477	1705	70.2	71.8	2171	1512
1900	44.5098	161	106.8	54.2	2464	1741	71.1	72.7	2158	1548
1800	42.5698	161.1	104.8	56.3	2400	1794	71.4	73	2079	1575
1700	40.6298	161.7	104	57.8	2356	1862	70.8	72.4	2037	1616
1600	38.6899	162	104.1	57.8	2325	1901	72.3	73.9	2012	1648
1500	36.7499	162.1	99.9	62.2	2292	1940	73.5	75.1	1951	1634
1400	34.8099	162.3	100.5	61.8	2285	1955	75.8	77.4	1945	1663
1300	32.8699	162.3	100	64	2268	2062	82.7	84.3	1913	1736
1200	30.9299	163.8	100.3	64	2221	2120	82.3	83.9	1902	1767
1100	28.9899	164	99.8	65.1	2202	2177	88.3	89.9	1886	1800
1000	27.0499	164.2	100.7	63.1	2231	2109	14	15.6	1897	1790
900	25.1099	164.3	100.9	63.3	2353	2040	-9.7	-8.1	1979	1753
800	23.1699	164.7	100.4	61.9	2359	1961	-3.3	-1.7	1979	1705
700	21.23	164.9	109.1	55.5	2571	1931	-0.1	1.5	2238	1737
600	19.29	168.1	116.2	51.9	2914	1873	2	3.6	2600	1706
500	17.35	177.2	123.7	53.5	3650	1866	0.7	2.3	3243	1714
400	15.41	186.6	115.6	71	4622	1807	0.7	2.3	3576	1596
300	13.47	193.7	106.4	87.3	5920	1648	-0.6	1	3995	1377
250	12.5
eV level = estimated vertical level from the distal end.
TA = total subperiosteal area (mm2)
CA = cortical bone area
MA = medullary cavity area
Imax_tcs: maximum second moment of area based on the total cross-sectional surface
Imin_tcs: minimum second moment of area based on the total cross-sectional surface
WA angle: Angle of the weak axis. The X-axis for this measurement was defined as the line passing through the medial and lateral supracondylar crests (the remotest points to each other) in the 15% section (no. 300 for SOA-MM9).
The angle increases by 1.6 if slice no. 400 is chosen for SOA-MM9.
Imax_ctx: maximum second moment of area based on the cortical cross-sectional surface
Imin_ctx: minimum second moment of area based on the cortical cross-sectional surface
Italic: Based on extensive reconstruction (see Fig. 5).
