# Supplementary material for: Early evolution of small body size in Homo floresiensis
Source: Nat Commun. 2024 Aug 6;15:6381. doi: 10.1038/s41467-024-50649-7 (PMC11303730; doi:10.1038/s41467-024-50649-7)
Supplement: Supplementary file 6 — Source Data [file 41467_2024_50649_MOESM6_ESM.xlsx]

## Sheet: Fig 6 & Sup. Fig 3
	Fossil Specimen	PC1	PC2	PC3
	KNM-KP 271	-0.011465	-0.021758	0.074952
	A.L. 288-1m	5.8144e-05	-0.016144	0.015438
	A.L. 137-48a	0.016013	-0.01351	0.031844
	A.L. 322-1	-0.042542	-0.017362	0.055682
	StW 431c	-0.015196	0.021439	0.0025642
	StW 38	0.013058	0.010149	0.006105
	StW 124	0.010901	-0.0089024	0.014116
	TM 1517e	0.0069603	0.01119	0.0038123
	DNH 32	-0.013419	-0.0098269	0.026058
	SKX 10924	-0.002937	0.0049569	0.01337
	MH1 (UW88-88)	0.058293	0.015224	0.009596
	MH2 (UW88-57)	0.076179	0.012077	0.029346
	StW 339	0.088235	0.026819	0.061719
	MLD 14	0.064982	0.015426	0.037214
	OH 80-10	0.017487	-0.068593	0.0081018
	KNM-ER 739	0.047937	-0.026965	0.012898
	KNM-ER 1504	-0.0037861	-0.036107	-0.026818
	KNM-ER 1591	0.024968	-0.023885	0.020649
	KNM-ER 6020	-0.033487	-0.065055	0.022085
	KNM-ER 45510	0.035311	-0.0037401	-0.0066612
	KNM-ER 47000b	0.018483	-0.026725	0.014808
	KNM-ER 64037	0.020891	-0.018064	-0.02159
	KNM-ER 3735a	0.02829	-0.052585	-0.077227
	OH 62v	0.046823	-0.022335	-0.042724
	SK 2598	0.078341	-0.06541	0.0079927
	SK 24600	0.012247	-0.083186	-0.069483
	SKX 19495	0.061919	-0.11231	-0.034018
	D4507	0.066532	0.065663	-0.016612
	IB 7594	0.059114	0.090615	-0.044117
	KNM-ER 1808	0.032845	0.070726	0.0013954
	KNM-ER 64034	0.037436	0.049165	-0.023208
	SKX 34805	-0.018193	0.077623	0.00094647
	StW 150	0.032064	0.1115	-0.027948
	StW 182	0.050516	0.072599	-0.018782
	U.W. 101-031	-0.014806	-0.020148	-0.034368
	U.W. 101-283	-0.068924	0.0060026	-0.021589
	U.W. 101-466	-0.043194	0.0010852	-0.0094081
	U.W. 101-948	-0.062826	-0.013135	0.027752
	U.W. 101-1240	-0.07256	0.00032672	-0.013071
	LB1/50	-0.080891	-0.0095258	0.039946
	SOA-MM9 (Sec 573)	-0.12465	-6.4528e-05	-0.017806
	SOA-MM9 (Sec 607)	-0.12678	0.032116	-0.012974
	SOA-MM9 (Sec 639)	-0.13981	0.022461	-0.0072931
	SOA-MM9 (Avg)	-0.13041	0.018171	-0.012691

## Sheet: Fig 7a,b,c
	Column	Description
	MD	mesiodistal diameter
	BL	buccolingual diameter
	Ht	buccal crown height
	mHt	mesial shoulder height
	dHt	distal shoulder height
		Max. dc						Mand. dc			Mand. M3
		MD	BL	Ht	mHt	dHt		MD	BL		MD	BL
	Soa
	SOA-MM7							4.7	4.4
	SOA-MM8							4.8	4.5
	SOA-MM10	4.9	4.5	6	2.4	2
	SOA-MM11										9.1	8.5
	Liang Bua
	LB1										9.35	9.565
	LB6/1										8.97	8.645
	Au. afarensis
	LH3/6c	7.2	6.4	8.2		3.1
	AL333-35							6.4	5.6
	AL333-66		6.5	8.6	3.1
	AL333-77							6.5	5.8
	AL333-104(99)	7.7	6	7.5	3.1	3.1
	Au. africanus
	Taung	6.75	5.9		2.9			6.6	5.3
	Sts24							6.4	5.5
	Stw151		5.4					6	5.4
	Stw305	7.3	6.4		2.9
	Sangiran H. erectus
	S1b										14.49	12.61
	S6b										14.4	14.3
	S7-77										16.6	14.6
	S7-83	7.8	6.2	7.1	3.9	2.9
	S8										15.1	13
	S9										13.6	12.75
	S22										12.205	11.85
	S7-23										11.1	10.6
	S7-24										11.1	11.7
	S21										12.3	10.9
	Sb8103										11.86	11.23
	H. habilis
	Omo75-14G										15.32	14.27
	Omo75s-16G										14.29	12.33
	ER1462										14.38	13.33
	ER1480										15.27	12.61
	ER1590R+L	7.3	6.6		3.2	2.2
	ER1801										16.7	14.7
	ER1802										17.3	14.7
	ER1805										14.97	12.3
	ER1812										14.42	12.56
	ER3953										15.13	12.47
	ER60000										15.55	13.1
	OH4										15.12	12.94
	OH13										14.795	12.35
	OH16										15.8	14.225
	OH27										15.37	13.29
	OH60										13.7	11.2
	Dmanisi
	D2282/211										11.35	10.55
	H. ergaster
	ER730										13.4	11.5
	ER806										14.335	12.325
	ER992										13.115	12.41
	KGA10-1										13	11.8
	SK15										14.3	12.4
	Zhoukoudian
	ZKD-B1							6.2	5.25
	ZKD-B4							6.1	5.3
	Homo sapiens
	Jomon	7	6	6.5				6.6	5.4
	Jomon	7	5.7	6.7				6.05	5.2
	Jomon	6.9	5.6	7.2				6.2	5.5
	Jomon							6.2	5.5
	Jomon	6.6	5.6	8.2				5.7	5.4
	Jomon	7.3	6.1	7.3				6.2	6.1
	Jomon	7.2	6.4	7.5				6.2	6
	Jomon	7.4	6.1	7.7				6.3	5.4
	Jomon	6.6	5.3	7.7	3.5	3.3		5.6	5
	Japanese	7.1	5.7	6.9				6.7	5.55
	Japanese	6.6	5.4					5.7	4.9
	Japanese	6.4	5.2					5.5	5.1
	Japanese	7	5.7					5.9	5.3
	Japanese	6.8	5.5	7				5.9	5.3
	Japanese	6.8	5.2					5.6	4.9
	Japanese	6.8	5.6	7				6	5.3
	Japanese	6.6	5.4					5.75	5
	Japanese	6.2	5.2					5.5	5.1
	Japanese	6.1	5.4
	Japanese	6.8	5.7	7.8				5.7	5.1
	Japanese	6.5	5.3					5.5	5.3
	Japanese	7.3	6.9	8.1				6.2	5.8
	Japanese	6.9	5.9	7.4
	Japanese	6.7	6	7.3				5.7	5.3
	Japanese	6.9	5.9					5.95	5.8
	Japanese	7.1	5.65	6.7
	Japanese	7.1	6.1					5.8	5.9
	Japanese							5.8	5.6
	Japanese	6.2	5.6	6.8	3.1	4.4		5.4	5
	Japanese							6.3	5.1
	Japanese							5.9	5.3
	Japanese	7.3	6	7.3	4	3.6		6.3	5.8
	Japanese	6.9	5.6	7.8	4	4		5.9	5.4
	Japanese	6.8	5.8	7.8	3.6	3.5
	Japanese	6.8	5.8	7.9	3.3	3.3
	Japanese							5.8	5.2
	Japanese	6.9	5.7	7.1	3.7	3.7		5.9	4.9
	Japanese	7	6.3	7.4	3.8	3.2		5.9	5.4
	Japanese	6.3	5.1	5.7	2.9	2.8		5.8	4.7
	Japanese							6	5.8
	Japanese	6.3	5.4	7	4.1	4.6		5.6	4.8
	Japanese							6.3	6.2
	Japanese	6.4	5.4	6.6	3.4	3.6		5.8	5
	Japanese							5.8	6.1
	Japanese	7.1	5.7	7	3.3	3.5		5.9	5.3
	Japanese							5.8	5.2
	Japanese	6.8	5.7	7.2	3.7	3.1		5.9	5.2
	Japanese	6.5	5.5		2.8	2.8		5.4	5.1
	Japanese	6	4.9	5.9	3.1	3.1		5.7	4.6
	Japanese							5.5	4.9
	Japanese	7.1	5.4	7.3	3.2	3.3		6.3	5.1
	Japanese	6.7	5.9	7.4	3.9	3.4		6.4	5.5
	Japanese							6.4	5.9
	Japanese							6.1	5.4
	Japanese	6.5	5.3	7.5	3.5	3		5.7	5
	Japanese	6.9	5.7	7.5	4	4.3		5.8	5.2
	Japanese	7	6	7.3	3.3	2.5		6.1	5.7
	Japanese	7	5.8	7.6	3.5	3.5
	Japanese	7	5.3	7.5	3.7	3.1		5.9	4.8
	Japanese	6.5	5.1	6.7	3.7	3.5
	Japanese	7.1	6.1	7.8	3.7	3.3
	Japanese	6.2	5.7	7.2	3.1	3.5		53	53
	Japanese	6.3	5.5	7	3.6	3.2
	Japanese	7.3	6.2	8.4	3.7	3.1
	Japanese	6.5	5.9	7.2	3.2	3.1
	Japanese	7	6		3.6	2.9
	Japanese	6.9	5.8	7.3	3.5	3.1
	Japanese	6.8	5.4	6.9	3.2	3.1
	Japanese	6.2	5.2	6.3	3	2.7
	Japanese	6.5	5.5	6.8	3.5	3
	Japanese	6.7	6.1	6.9	3.8	2.8
	Japanese	6.2	5.4		3.5
	Japanese	7.9	6.3	7.5	3.9	3.7
	Japanese	6.6	6.2	8	3.8	3.8
	Prehistoric Indonesia
	Gua Alo 1										11.51	10.78
	Gua Alo 2										11.03	10.84
	Gua Nempong										12.11	11.54
	Liang Momer C										13.57	12.85
	Liang Momer E										12.08	10.97
	Liang Toge										10.64	10.86
	Liang X										11.41	10.14
	Wajak 1										13.38	11.72
	Wajak 2										12.14	11.25
	Guar Kepah B175										12.24	11.76
	Guar Kepah B177C										12	10.56
	Guar Kepah B177s										12.19	10.48
	Guar Kepah B177u										13.1	11.91
	Guar Kepah B321										11.38	10.46
	Guar Kepah B351										10.22	10.19
	Guar Kepah C77										10.51	10.22
	Guar Kepah C80										11.44	10.53
	Prehistoric Vietnam
	MDD.M3										10.97	10.24
	MDD.M5a										11.15	10.63
	MDD.M17										11.85	10.73
	MDN										9.42	9.83
	CCN.M3										10.1	9.62
	CCN.M4HII										10.32	9.38
	CCN.M5a										10.81	10.19
	CCN.M8A										12.07	11.39
	CCN.M9										11.53	10.51
	CCN.M11										12.15	10.83
	CCN.M12A										12.25	11.58
	CCN.M12E										12.28	10.99
	CCN.M14A										12.43	11.51
	CCN.M16B										11.71	11.24
	CCN.M17										10.65	10.35
	CCN.M17b										11.37	10.96
	CCN.M19										9.7	9.39
	CCN.M23										9.81	10.16
	CCN.M25										10.17	9.75
	CCN.M31										10.4	10.08
	CCN.M33B										10.65	10.13
	CCN.M33C										11.17	10.33
	CCN.M39										11.49	10.5
	CCN.M44										11.43	10.48
	CCN.M49										10.47	10.75
	CCN.M52										10.73	10.21
	CCN.M53										9.78	9.16
	CCN.M56										9.91	10.18
	CCN.M57										11.31	10.61
	CCN.M58										10.09	9.78
	CCN.M62										12.04	10.04
	CCN.M63										13.11	11.53
	CCN.M71										12.02	11.07
	CCN.M74										11.43	9.97
	CCN.M82										11.09	10.43
	CCN.M97										11.23	10.19
	CCN.MY										10.95	9.86
	CCN.M?										11.12	10.43
	Phillipine Negrito
	Ne 8274										10.68	9.87
	Ne 8278										10.56	10.24
	Ne 9764										11.59	11.15
	Ne 9765										9.26	9.58
	Ne 9768										9.03	8.22
	Ne 9868										8.82	8.62
	Ne VL600										8.5	8.39
	Andaman/Nicobar
	AD VL1114										11.5	10.09
	Nic 1										12.56	11.06
	New Guinea
	Ng 3										10.7	9.75
	Ng 4										11.02	10.53
	NG 4581										10.42	10.02
	NG 4770										10.52	9.62
	NG 4771										12.86	11.52
	NG 4772										11.73	10.92
	NG 4776										12.5	11.57
	NG 9735										12.02	11.56
	Australian Aborigines
	AA 1										11.91	11.59
	AA 2										12.09	10.52
	AA 5										11.84	10.71
	AA 6										12.11	11.64
	AA 7										12.51	11.14
	AA 8										11.91	10.8
	AA 9										13.82	12.48
	AA 11										12.74	10.8
	AA 13										10.58	10.9
	Tasmania Aborigines
	TA 1										11.85	11.26
	TA 2										11.63	11.44
	TA 3										9.58	9.93
	TA 4										10.37	10.41
	SE Asia
	Jv 2										11.16	10.36
	Jv 4										10.83	10.95
	Me 2										12.46	10.92
	Me 3										11.72	10.34
	Me 4b										11.1	10.5
	Me 5										10.39	10.27
	Me 6										11.43	10.8
	Bo 3										10.73	10.21
	My 1										11.9	11.59
	My 3										10.82	9.87
	Tｈ 1										11.27	10.89
	Tｈ 2										10.88	9.92
	Tｈ 5										9.5	9.08
	Tｈ 6										10.2	9.26
	Tｈ 10										11.5	10.59
	NE Asia
	Ch 9										11.18	10.29
	Ch 11										12.44	11.61
	Mo 1										10.63	11.01
	SA Bushman
	BM 3598mand										11.1	10.41
	BM 3599										13.48	10.79
	SAb1										10.92	10.42
	SAb2										12.67	10.93
	SAb3										9.96	9.27
	SAb4										11.25	10
	SAb5										9.17	8.94
	SAb6										10.39	9.42
	SAb8										11.11	9.84
	SAb9										9.96	9.81
	African Pygmy
	AP 4577										10.22	11.45
	AP 4652										10.66	10.76
	AP 4653										9.6	10.1
	AP 17762										11.83	10.63
	AP 17980										11.16	10.62
	AP 18446										11.2	10.14
	AP 18448										10.05	10.1
	AP 18449										10.32	10.86
	AP 20522										10.59	12.14
	AP 20525										10.65	10.63
	AP 23641										10.57	10.27
	AP 23642										11.9	11.15
	Africa
	SA2										10.86	10.28
	SA3										12.42	10.55
	SA26										11.11	9.65
	SA4										11.5	10.36
	SA7										12.3	10.94
	SA8										11.79	10.71
	SA11										9.8	9.49
	SA14										13.13	11.5
	SA15										10.3	8.98
	SA17										10.95	10.72
	SA18										9.87	9.67
	SA19										10.21	9.65
	SA20										12.92	11.01
	SA21										10.72	10.03
	SA22										10.79	10.28
	SA23										11.24	10.18
	EA1										12.78	11.58
	EA2										10.81	10.05
	EA3										10.86	10.08
	EA4										11.31	9.89
	EA6										9.79	8.94
	EA14										10.67	10.45
	EA15										12.28	10.89
	EA16										11.38	10.01
	EA18										12.67	10.62
	EA26										11.97	10.45
	EA27										11.25	10.49
	EA29										10.82	10.83
	EA30										11.18	9.74
	EA33										11.28	10.75
	EA35										12.19	10.92
	EA37										10.69	10.12
	EA38										11.4	11.13
	EA42										11.25	10.45
	EA43										11.8	11
	EA44										10.54	11.31
	WA1										10.97	10.19
	WA2										12.1	10.68
	WA4d										12.01	11.05
	WA5										9.5	9.88
	WA6										10.45	9.49
	WA10										11.86	10.77
	WA11										10.73	10.21
	WA12										12.58	11.04
	WA13										11	10.39
	WA14										10.99	9.99
	WA16										11.17	10.58
	WA17										10.99	10.78
	WA18										10.99	10.59
	WA19										12.63	10.91
	WA20										10.74	9.4
	WA21										13.12	11.1
	WA22										12.02	10.87
	WA23										12.02	10.91
	WA24										12.68	11.78
	WA25										12.63	10.98
	WA26										12.83	10.79
	WA27										11.29	10.36
	WA28										10.29	8.65
	WA29										10.62	9.49
	WA30										9.37	8.9
	WA32										11.16	11.46
	WA34										12.59	11.25
	WA36										11.2	10.44
	WA37										11.92	10.64
	WA38										10.98	9.96
	WA40										13.01	11.22
	WA41										11.47	9.72
	WA43										10.84	10.28
	WA45										10.24	10.1
	WA46										12.2	11.43
	WA47										12.17	11.15
	WA48										11.43	11.13
	WA49										11.9	10.83
	WA51										10.78	10.03
	WA52										10.65	10.63
	WA53										11.36	10.42
	WA54										10.41	9.89
	WA55										12.17	10.83
	WA58										10.72	9.73
	Europe
	Hg 1										10.62	10.07
	Hg 2										9.98	9.77
	Hg 4										10.1	9.06
	Hg 6										9	8.04
	Sw 1										11.69	10.47
	Gm 1										9.71	8.33
	Gm 7										11.65	10.39
	Gm 19										12.7	11.66
	Gm 24										11.5	10.77
	Gm 30										10.7	10.99
	Gm 31										11.19	10.92
	Gm 33										10.66	10.01
	Gm 34										11.87	10.39
	Gm 36										10.54	9.79
	Gm 41										9.31	8.19
	Gm 49										11.74	10.35
	Gm 52										11.4	9.98
	Gm 58										10.69	9.59
	Gm 59										10.47	9.88
	Gm 63										11.01	10.15
	See ref. 54 for more information abou the modern human molars.

## Sheet: Fig 7d
		PC1	PC2	PC3	PC4
	LM3_S1b_1	0.0446663	-0.00886735	0.00572656	-0.0372418
	LM3_S21_1	-0.00484113	-0.00388797	0.0080604	-0.00717703
	LM3_S22_1	0.0873944	0.021913	-0.0245918	-0.0104559
	LM3_S6b_1	0.0624842	0.0556698	-0.016578	0.0263709
	LM3_S7-77_1	0.0029618	0.0405858	0.0224631	0.0114015
	LM3_S8_1	-0.0375918	0.0474459	0.0200486	-0.0172955
	LM3_S9_1	0.0732763	-0.0326466	-0.0176306	-0.0143721
	LM3_Sb8103_1	0.073404	-0.0579901	-0.0441753	0.00619616
	LM3_ER1462_1	0.0361341	-0.0417522	-0.0141863	0.0221768
	LM3_ER1480_1	-0.0606263	-0.0171046	0.0323333	0.00279883
	LM3_ER1801_1	-0.0104983	-0.0609426	-0.0181798	0.00929887
	LM3_ER1802_1	-0.0604569	-0.0580462	0.0165382	-0.0113074
	LM3_ER1805_1	-0.125924	-0.00672358	0.0187812	0.0103344
	LM3_ER3953_1	-0.296915	0.0948945	-0.0429214	-0.0127864
	LM3_ER730_1	-0.0234613	0.0146026	0.00407171	-0.0156044
	LM3_ER806_1	0.0495586	-0.0207528	0.0170244	-0.0272412
	LM3_ER992_1	0.0316222	0.0113608	-0.0137308	-0.00189944
	LM3_KGA10-1_1	0.0729584	-0.00947503	-0.00379314	-0.0198264
	LM3_LH29_1	-0.00383821	8.69492e-06	0.00554547	0.0118637
	LM3_OH13_1	-0.0375813	-0.0130044	0.0188662	-0.0148898
	LM3_OH16_1	0.00973012	0.0121725	-0.0122829	-0.00628614
	LM3_OH27_1	-0.0361794	0.022621	0.00977821	-0.00939239
	LM3_OH4_1	-0.0841888	-0.0127583	0.000832472	0.0241029
	LM3_OH60_1	-0.0877294	-0.0892055	0.00290849	0.0153501
	LM3_Omo75-1969-14G_1	-0.0465146	0.0096765	-0.0219538	0.0172623
	LM3_Omo75s-1969-16G_1	-0.0351743	-0.0145854	0.0428538	0.0199973
	LM3_LB1-R_1	0.226428	0.0619099	0.0167098	0.00556108
	LM3_LB6-L_1	0.101546	0.0687506	0.0126208	0.0264633
	LM3_SOA-MM11_1	0.0793501	-0.0138699	-0.0251363	-0.0034033

## Sheet: Sup Fig 2
	Column	Description
	Imax/Imin_tcs	Ratio between the maximum and minimum second moment of area based on the total cross-sectional surface as a measure of flatness.
	WA angle	Angle of the weak axis as a measure of the torsion of the distal shaft.
	CA/TA	Ratio between the cortical bone and total sectional area as a measure of relative cortical bone thickness.
	%	Section location (in percentage of the maximum humeral length: Martin no. 1a) from the distal end.
	Specimen	Imax/Imin_tcs									WA angle									CA/TA
		15%	20%	25%	30%	35%	40%	45%	50%		15%	20%	25%	30%	35%	40%	45%	50%		15%	20%	25%	30%	35%	40%	45%	50%
	Modern human (Jomon)
	130010L	3.51372	1.93578	1.38052	1.26316	1.27997	1.35273	1.49274	1.54359								51.3	41.7		0.499418	0.765012	0.808915	0.789892	0.752246	0.720808	0.694	0.670098
	130150R	2.2798	1.38474	1.15061	1.12621	1.23136	1.38924	1.67214	1.99056						48.8	48.1	43.8	40.6		0.537383	0.622375	0.630705	0.593236	0.631318	0.642591	0.606656	0.564492
	130151R	2.22926	1.43652	1.4255	1.51064	1.63161	1.77334	1.94222	2.28235								64	61.3		0.628014	0.80767	0.785588	0.779342	0.789668	0.747336	0.755671	0.669156
	130177R	3.10213	1.81949	1.41457	1.22892	1.32232	1.46692	1.7149	2.08747							57.7	55.9	51.4		0.488225	0.731494	0.705846	0.711078	0.675118	0.64464	0.630772	0.618514
	130178L	2.75638	1.86989	1.45257	1.31908	1.25224	1.28944	1.50091	1.68917								47.8	45.7		0.582634	0.685373	0.73601	0.75272	0.747908	0.73297	0.721788	0.666454
	130186R	3.79614	2.36538	1.8965	1.52913	1.34295	1.46374	1.84349	2.14534									47.9		0.574865	0.704798	0.724797	0.706915	0.679606	0.686376	0.668369	0.579652
	130193R	2.32147	1.67782	1.46417	1.42163	1.48022	1.7477	2.16325	2.46763								63.3	60.5		0.593486	0.709544	0.709538	0.626232	0.655651	0.612652	0.626397	0.593516
	130195L	2.09439	1.60018	1.72419	1.8073	1.8042	1.80162	1.91142	2.23352							58.6	58.6	55.7		0.328483	0.431657	0.476279	0.497127	0.500505	0.461162	0.454326	0.367913
	130197L	2.28176	1.54753	1.38523	1.4969	1.56306	1.57098	1.74883	1.95777								56.4	55.3		0.504658	0.720536	0.707986	0.717103	0.74636	0.755744	0.74364	0.79541
	130202L	2.70131	1.86449	1.70799	1.62939	1.57446	1.5286	1.55387	1.7462								48.9	47.3		0.519732	0.657195	0.750743	0.768974	0.782392	0.764921	0.751926	0.726612
	130213R	2.34363	1.32894	1.17365	1.28595	1.4264	1.44091	1.44976	1.54943					66.8	64.9	60.1	55.9	52.4		0.55807	0.709494	0.737872	0.729622	0.741042	0.735487	0.771596	0.734667
	130241R	2.96617	1.86105	1.45124	1.22796	1.23797	1.39574	1.66359	2.11474							56.4	54.1	53.2		0.530552	0.712791	0.715633	0.695524	0.666347	0.661926	0.620171	0.562883
	130242L	2.58188	1.64834	1.38465	1.24936	1.24535	1.3504	1.63816	1.94838								46.3	46.1		0.528127	0.629344	0.725846	0.696967	0.681334	0.658138	0.588721	0.52964
	130246L	2.70559	1.69999	1.33085	1.28856	1.43486	1.5909	1.87087	2.37973						48.8	46.8	44.1	40.2		0.543979	0.735448	0.764853	0.777768	0.769309	0.766235	0.751122	0.735916
	130259L	2.84612	1.64264	1.56346	1.65062	1.68755	1.70034	1.8165	1.96394								56.6	55.1		0.319349	0.381524	0.462484	0.457054	0.448808	0.432997	0.43785	0.4283
	130387R	3.62726	2.00377	1.34011	1.09362	1.15964	1.32579	1.59492	1.90707						78.2	63.1	57.7	51.5		0.64332	0.756243	0.766591	0.693887	0.732412	0.704729	0.695725	0.677306
	130394R	4.5304	2.66299	1.7062	1.26638	1.26844	1.42763	1.64116	1.74278							47.4	46.8	43.8		0.447269	0.605651	0.602784	0.600025	0.586737	0.549034	0.498267	0.451947
	130402R	3.01671	1.87038	1.41098	1.22082	1.21585	1.32825	1.55221	1.91837								40	39.4		0.613962	0.797163	0.73936	0.747967	0.709387	0.659366	0.662027	0.634167
	130413L	2.63382	1.72954	1.30384	1.09753	1.03033	1.14457	1.38149	1.77071						80.3	53.6	39.7	32.3		0.632061	0.763589	0.758075	0.745234	0.733791	0.689528	0.691552	0.642421
	130450R	3.31073	1.94398	1.42347	1.30306	1.35862	1.47982	1.70074	1.94104								42.9	41.1		0.48278	0.714423	0.754727	0.73959	0.735766	0.718008	0.679469	0.640338
	130638R	3.31423	2.0206	1.50893	1.2963	1.25686	1.41159	1.59063	1.9322								41.4	40.7		0.323476	0.472318	0.5079	0.477596	0.47927	0.436554	0.373587	0.34733
	130674L	2.84029	1.81781	1.4612	1.32536	1.35867	1.5152	1.81507	2.16877								51.6	53		0.710186	0.821097	0.771546	0.756035	0.724991	0.693061	0.658828	0.647277
	130746R	3.95254	2.16541	1.43164	1.16583	1.17569	1.32183	1.55453	1.88138								64	60.3		0.562661	0.747202	0.753471	0.736673	0.716078	0.700993	0.654848	0.614304
	130844L	3.40009	2.08463	1.71628	1.73533	1.81429	1.96185	2.1083	2.17098						43.8	43.8	39.9	36.8		0.470524	0.566717	0.645257	0.631496	0.615708	0.611166	0.59129	0.552498
	130856R	2.52271	1.76533	1.44406	1.14755	1.15166	1.3582	1.67958	2.21524								54.5	55		0.532673	0.691576	0.701983	0.669096	0.699248	0.676603	0.609518	0.605558
	130860R	4.05463	2.30174	1.63893	1.29609	1.12718	1.20156	1.43281	1.78102							85.6	58.8	44.3		0.611933	0.701872	0.64895	0.639293	0.657521	0.640333	0.598726	0.583646
	130861L	3.99123	2.42611	1.67082	1.28159	1.1877	1.36041	1.60749	1.86649							47.2	47.2	45		0.46236	0.651764	0.762027	0.768767	0.771689	0.749847	0.696382	0.63162
	130862R	2.5165	1.5934	1.29307	1.15673	1.24768	1.4005	1.62861	1.91403								50.7	48.7		0.309101	0.519618	0.547872	0.584754	0.487324	0.552435	0.487242	0.417343
	130863R	3.25842	1.51955	1.17199	1.12486	1.21164	1.23455	1.22205	1.34416							92.2	81.7	66.3		0.287365	0.474706	0.531685	0.529381	0.554872	0.563883	0.563385	0.522114
	131039L	4.13822	2.12911	1.47846	1.31666	1.34817	1.5227	1.79252	2.02416							49.4	52.8	52.9		0.466897	0.614731	0.74756	0.696945	0.718156	0.688696	0.662731	0.667191
	131045L	4.01902	2.47814	1.61692	1.23928	1.15323	1.2678	1.41671	1.57196							51	49.3	42.2		0.493356	0.62562	0.727593	0.711445	0.672387	0.684559	0.663133	0.646602
	131051L	3.1286	1.8882	1.56798	1.44977	1.47694	1.52061	1.63778	1.82408									51		0.543271	0.703826	0.687605	0.67197	0.657351	0.626109	0.587011	0.570854
	131056R	4.17712	2.49554	1.77903	1.34147	1.13808	1.29496	1.667	1.81386								56.5	52.1		0.608797	0.742082	0.784911	0.801422	0.78751	0.749477	0.719965	0.678861
	131072R	3.52947	2.06463	1.59117	1.29212	1.33126	1.48506	1.82066	2.08747								55.7	49.7		0.471343	0.664941	0.735493	0.719627	0.693911	0.683224	0.659695	0.649325
	131074-1L	3.28859	1.99436	1.3302	1.19836	1.30563	1.4851	1.69368	1.88397							53.9	53	49.5		0.55535	0.773465	0.780994	0.798203	0.785818	0.775149	0.759407	0.743567
	131074-2L	3.20893	2.35158	1.73422	1.29239	1.04473	1.17282	1.42711	1.83185							64.1	57.5	56.2		0.617702	0.806869	0.819029	0.810816	0.786544	0.763189	0.738205	0.691102
	131083R	2.6381	1.64072	1.2259	1.07969	1.14852	1.23037	1.42148	1.71709									58.4		0.671054	0.825691	0.825654	0.8287	0.787071	0.812991	0.806578	0.803713
	131090L	3.28582	1.73145	1.2862	1.2247	1.33169	1.52844	1.89855	2.41544						57.7	57.4	54.5	53.1		0.532641	0.766438	0.764133	0.744889	0.696585	0.709888	0.702194	0.707001
	131092R	3.15729	1.99368	1.55945	1.41094	1.4181	1.52088	1.77506	2.20374								58.9	60		0.536629	0.588167	0.683834	0.637326	0.638463	0.612801	0.603789	0.546205
	131093R	3.87744	2.01585	1.39278	1.25031	1.35743	1.5113	1.74852	1.88616									51.3		0.526983	0.672494	0.750439	0.754868	0.746119	0.724641	0.696519	0.693797
	131094L	3.78508	2.10412	1.43887	1.18999	1.10398	1.18722	1.29264	1.3033								43.6	37.8		0.467525	0.588908	0.570258	0.54464	0.544528	0.548562	0.584422	0.575739
	131098L	3.04586	1.82029	1.41255	1.12387	1.18467	1.36651	1.64023	1.88194						53.1	52.2	49.1	41.2		0.521977	0.73395	0.748273	0.723131	0.632528	0.60786	0.609909	0.537002
	131122R	4.449	2.3706	1.75968	1.40284	1.15273	1.04803	1.21096	1.49383									49		0.561127	0.764205	0.818025	0.814232	0.820373	0.806781	0.778439	0.740414
	131176R	3.38402	2.16033	1.61746	1.40033	1.33225	1.42321	1.77886	2.19516								56	53.7		0.64307	0.786534	0.815631	0.788226	0.805828	0.778428	0.72997	0.722632
	131265L	2.7853	1.60469	1.30516	1.21111	1.15193	1.19624	1.36242	1.51404							62.1	60.2	52.2		0.641327	0.741441	0.760224	0.771878	0.739371	0.705987	0.694947	0.626688
	131297R	3.32801	1.6422	1.13322	1.19432	1.51371	1.82775	2.13024	2.35603					67.1	66.9	66.1	63.5	57.6		0.397029	0.581413	0.617079	0.689755	0.651662	0.677221	0.617541	0.543247
	131362R	3.38377	2.22777	1.65007	1.35385	1.20956	1.21358	1.37289	1.6795								60.5	56.5		0.303223	0.365326	0.392384	0.403367	0.444105	0.447954	0.43659	0.425714
	131365R	4.32102	2.34605	1.63902	1.23781	1.07715	1.18849	1.3476	1.64752							78.4	74.2	65.5		0.58397	0.828774	0.858963	0.898618	0.883202	0.893748	0.875757	0.844553
	131370R	2.51617	1.45823	1.32004	1.37375	1.43221	1.44312	1.56409	1.75729						61.2	59.8	56.2	53.9		0.548484	0.733207	0.747303	0.757348	0.724064	0.703492	0.710304	0.705101
	131372L	3.26807	1.73875	1.31752	1.2353	1.27901	1.36522	1.60096	1.87038							59.7	56.1	54.2		0.495221	0.725794	0.711923	0.709483	0.727262	0.710722	0.692502	0.6659
	131376L	3.09324	1.85093	1.39779	1.17749	1.21267	1.25061	1.46827	1.82048							63.8	55.8	46.3		0.403335	0.61297	0.642423	0.615989	0.649989	0.636215	0.589276	0.551212
	131377R	3.5464	1.87674	1.43265	1.27674	1.23697	1.23547	1.34526	1.58095									52.4		0.559047	0.77104	0.766248	0.769956	0.735037	0.713768	0.681553	0.64086
	131380R	3.26585	1.87093	1.45821	1.35103	1.32534	1.33028	1.43429	1.64678								64.8	62.2		0.5521	0.778746	0.7878	0.766225	0.764518	0.744835	0.722984	0.692309
	131382L	2.45355	1.4549	1.11253	1.20991	1.40844	1.67609	1.82022	2.25573							67.4	67.2	62.6		0.606737	0.791329	0.829507	0.849487	0.855829	0.83002	0.823644	0.827643
	131388R	4.1358	2.35805	1.60463	1.2689	1.20505	1.32749	1.60041	1.72329								51.6	47.2		0.634828	0.787083	0.818976	0.81938	0.799921	0.751423	0.718462	0.657458
	131389L	3.62434	2.14669	1.5294	1.1969	1.06276	1.22904	1.51682	1.80224							58.1	55.6	47.6		0.610686	0.777047	0.755901	0.735417	0.709863	0.687004	0.677207	0.646513
	131395R	3.29866	2.13062	1.57601	1.39749	1.31061	1.27184	1.40889	1.75916									64.6		0.37295	0.444133	0.481353	0.497435	0.443245	0.43705	0.440245	0.344191
	131397(114)R	2.99112	1.73833	1.32146	1.30445	1.38475	1.46163	1.62472	1.99099							67.7	66.6	65		0.501909	0.690937	0.730992	0.687126	0.647544	0.629293	0.61884	0.581827
	131406R	2.79468	1.63503	1.3181	1.27547	1.26729	1.33497	1.60246	1.93728									51.4		0.505653	0.752174	0.809612	0.789856	0.786956	0.774556	0.751737	0.747777
	131407L	2.92741	1.82075	1.43521	1.25896	1.17452	1.19376	1.44767	1.84989								49.9	48.6		0.599272	0.800244	0.820634	0.824449	0.805427	0.777984	0.761768	0.743404
	131413L	4.30333	2.49986	1.62263	1.35352	1.17372	1.15651	1.31981	1.60226							91.2	65.2	54.8		0.633901	0.833231	0.868875	0.832719	0.841637	0.808851	0.742249	0.719534
	131415R	3.67778	1.97633	1.50756	1.31087	1.22682	1.2526	1.4042	1.70751									43.1		0.449714	0.612359	0.703841	0.771662	0.727544	0.740208	0.692951	0.700024
	131499L	3.18283	1.75968	1.36871	1.15328	1.12316	1.33653	1.62855	1.9703								60.9	58.2		0.65736	0.799703	0.814394	0.786349	0.693881	0.630086	0.658348	0.64311
	131528R	2.67475	1.53689	1.20766	1.28621	1.40517	1.51321	1.78341	1.91553								65.3	63.5		0.714951	0.796667	0.853948	0.781129	0.772086	0.777038	0.762158	0.744117
	131533R	2.78951	1.93727	1.4943	1.22513	1.16565	1.37558	1.81493	2.25007								54.3	53.1		0.825345	0.859105	0.875347	0.876139	0.861886	0.830441	0.794739	0.701861
	131573R	3.7499	2.06782	1.50771	1.2621	1.2281	1.30517	1.54394	1.81554								60.2	59.1		0.535947	0.761397	0.737005	0.702345	0.686743	0.682962	0.646914	0.622884
	131590R	2.60521	1.63982	1.26269	1.30197	1.51299	1.80348	2.2072	2.58891							63.7	62.7	59.2		0.578052	0.71171	0.752202	0.753218	0.776554	0.76185	0.749792	0.718073
	131653R	2.95003	1.79914	1.57842	1.57418	1.63881	1.83092	2.15918	2.40133								55.9	55.6		0.593223	0.779583	0.821033	0.762715	0.765086	0.776688	0.763859	0.71828
	131665R	3.69332	1.96998	1.41943	1.13649	1.14588	1.30038	1.53129	1.78015							56.4	55.3	56.1		0.613851	0.79118	0.823088	0.832804	0.827607	0.802192	0.787636	0.738187
	131666L	3.40035	2.03757	1.52313	1.19737	1.10131	1.31501	1.5288	1.92484							73.7	68.1	61.7		0.465729	0.662281	0.744429	0.705696	0.682048	0.645546	0.552245	0.518628
	131719L	2.60797	1.48684	1.2675	1.44803	1.57313	1.602	1.70569	1.96801						66.9	66.8	61.2	55		0.651891	0.792047	0.798489	0.792382	0.812241	0.817961	0.790973	0.778468
	131728R	3.34279	1.94001	1.40477	1.16319	1.17711	1.25773	1.37937	1.66408								58.9	58.9		0.601319	0.803344	0.855924	0.849871	0.844437	0.829116	0.811418	0.823792
	131729R	2.93375	1.75142	1.37483	1.31884	1.37302	1.49058	1.67883	2.1263								48.7	43.6		0.58039	0.832124	0.838543	0.81074	0.796481	0.752802	0.666227	0.682897
	131731R	4.49569	2.32433	1.56717	1.3355	1.20728	1.11084	1.20233	1.37919								56.8	43		0.767284	0.855024	0.828547	0.815716	0.805558	0.812438	0.7732	0.738672
	131734R	4.67241	2.29261	1.48225	1.14813	1.10098	1.31461	1.49143	1.96735							75.3	72.2	66.7		0.479415	0.662902	0.802323	0.73597	0.729122	0.715681	0.667056	0.655647
	131738L	4.25536	2.58503	1.67944	1.23182	1.12902	1.3698	1.70847	2.03348							67.2	63.7	57.4		0.472637	0.656659	0.767929	0.755513	0.73241	0.693909	0.659118	0.592025
	131739L	3.67817	2.38512	1.79265	1.39919	1.18276	1.12275	1.26707	1.49811									45.5		0.59027	0.690168	0.737909	0.763373	0.775211	0.764049	0.711533	0.697035
	131743L	3.67101	2.19248	1.66931	1.28064	1.08839	1.08484	1.30407	1.58401							70.4	61.6	55.5		0.65233	0.852501	0.81398	0.797539	0.750258	0.722548	0.700316	0.650067
	131747L	2.81289	1.70841	1.36082	1.23202	1.23807	1.45121	1.80903	2.42628							73	65.8	54.8		0.42981	0.55443	0.584877	0.589777	0.596932	0.569622	0.55379	0.533914
	131756R	1.95115	1.21976	1.25142	1.41671	1.59172	1.70601	1.83641	2.17262								71.7	69.9		0.551829	0.743449	0.769282	0.730011	0.717125	0.66015	0.663258	0.637199
	131785L	3.43657	2.06286	1.44673	1.28241	1.30536	1.40664	1.60924	1.90612							93.8	75.6	67		0.6021	0.681022	0.718712	0.731322	0.739748	0.754161	0.757505	0.721749
	131900R	3.00395	1.48619	1.11814	1.21078	1.30228	1.36139	1.54016	1.64227						66.5	61.8	54.8	51.1		0.462869	0.729042	0.724328	0.680217	0.620964	0.651198	0.627744	0.625472
	132130R	2.85048	1.47852	1.05135	1.21881	1.4126	1.66645	1.99407	2.13415					71.9	67.2	62.8	57	53		0.671024	0.866466	0.828833	0.822358	0.815604	0.803556	0.800635	0.760228
	132135R	3.68605	2.1333	1.53182	1.26507	1.22675	1.30694	1.4018	1.61605							53.3	50.4	45.5		0.62812	0.763663	0.73288	0.707222	0.705364	0.689363	0.653787	0.64646
	132140R	2.72591	1.58881	1.3546	1.40628	1.53169	1.58915	1.75802	2.03149							53.2	52.9	52.4		0.461371	0.608118	0.690085	0.642411	0.642957	0.635113	0.63852	0.58673
	132423R	2.009	1.27685	1.14123	1.28792	1.48751	1.75752	2.08242	2.4863								73.2	72.1		0.383455	0.482903	0.547783	0.574839	0.583574	0.554434	0.548281	0.500729
	sanganji8_9_12_13_aR	2.71138	1.71233	1.36224	1.2857	1.33998	1.50409	1.74874	1.93631								55.8	53.9		0.438828	0.592907	0.668964	0.6428	0.606842	0.686069	0.624374	0.59106
	sanganji8_9_12_13R	2.50861	1.57632	1.22756	1.23505	1.37502	1.63932	2.0284	2.4048							58.5	57.5	49.8		0.630906	0.788578	0.816784	0.773891	0.776219	0.786281	0.781351	0.749608
	Fossil hominin
	LA288-1	3.90119	2.14874	1.52422	1.20298	1.05685	1.04631	1.22035	1.44596						101.8	70.5	67	67.1
	WT15000 (cast)	2.64772	1.56904	1.09782	1.17746	1.33205	1.44157	1.6266	1.89025							88.7	86.1	81.2
	LB1 (3D print)	3.24777	1.83474	1.45615	1.29136	1.2141	1.19404	1.12026	1.2522								89.7	62.9

## Sheet: Sup Fig 4
Distances between SOA-MM9 and group averages.
Group	Probable Taxa Inlcuded in Morphological Group	Sec 573	Sec 607	Sec 639
1	Au. anamensis, Au. afarensis, Au. africanus, P. robustus	0.1286	0.1353	0.1434
2	Au. sediba, Au. sp. indet.	0.206	0.2064	0.2177
3	P. boisei	0.1473	0.1608	0.1675
4	H. habilis, Homo sp. aff. H. habilis	0.1858	0.2025	0.2099
5	H. erectus s.l., Homo sp. indet.	0.1803	0.1727	0.1869
6	H. naledi	0.0769	0.0914	0.0977
H. sapiens		0.1114	0.1128	0.1229
Distances between each modern human specimen and the average modern human shape.
0.0345
0.0364
0.043
0.0476
0.0487
0.0512
0.0547
0.0563
0.0572
0.0579
0.0586
0.0587
0.0608
0.0676
0.0693
0.0823
0.0829
0.0839
0.0912
0.0954
0.1046

## Sheet: Sup Fig 6a
		PC1	PC2	PC3	PC4
	SOA-MM10	-0.129674	0.164129	0.0714957	-0.122532
	LH3/6c	-0.17416	0.100034	0.0313221	0.0477586
	AL333-104(99)	-0.153056	-0.0998924	-0.0682798	0.0349754
	S7-83	-0.198666	-0.200569	-0.0122057	0.0412632
	Jomon	0.00045243	0.132833	-0.0969902	-0.022032
	Japanese	0.341573	-0.0034191	0.0667597	0.0350498
	Japanese	0.023156	-0.0842303	-0.00140959	0.0292751
	Japanese	0.134646	0.0802666	-0.0711321	0.0222414
	Japanese	0.0142126	0.0976132	-0.0141344	0.015453
	Japanese	-0.0497478	0.11625	-0.0227295	0.0060802
	Japanese	0.101162	-0.0519298	-0.00732215	0.00404165
	Japanese	-0.0752534	-0.022857	0.088599	0.0361565
	Japanese	0.0107596	-0.215208	0.0346857	-0.0623122
	Japanese	0.376693	0.0275015	0.000454914	0.0243653
	Japanese	0.161407	-0.061619	0.0270237	-0.0203942
	Japanese	0.0409402	-0.102662	-0.0296719	0.00387359
	Japanese	-0.0558058	-0.00964018	-0.00241975	-0.00814588
	Japanese	0.123302	-0.116664	0.0134113	-0.0707207
	Japanese	-0.0174677	-0.0302179	-0.103704	-0.0150892
	Japanese	0.012726	0.037327	0.0417916	0.00380561
	Japanese	-0.065941	0.116418	-0.0686685	-0.0330012
	Japanese	0.217941	0.0197951	-0.0331222	0.0349054
	Japanese	-0.267557	-0.0193269	0.0351292	0.0175021
	Japanese	0.0144767	0.0289335	-0.0334223	0.0121342
	Japanese	-0.0734843	0.0343092	-0.130489	-0.0240865
	Japanese	0.126641	-0.0457468	-0.058389	-0.036018
	Japanese	-0.0784366	0.0420774	0.00351627	0.0302976
	Japanese	0.0970127	0.0838689	0.0804454	-0.00215141
	Japanese	0.036696	0.0436453	0.0346546	-0.0232976
	Japanese	-0.180712	0.124939	-0.0298548	0.0380524
	Japanese	-0.044943	0.0399949	0.0837608	0.00140725
	Japanese	-0.0786747	-0.00940841	0.00489979	0.00296194
	Japanese	-0.0215041	-0.0546266	-0.0462985	-0.0247072
	Japanese	-0.053061	-0.0748326	0.0311664	-0.0592769
	Japanese	-0.031055	-0.0301286	0.0222808	-0.0270537
	Japanese	-0.133847	-0.0553768	0.123555	0.0192052
	Japanese	-0.0202995	-0.140242	-0.0347613	0.0529809
	Japanese	0.0695464	0.138662	0.0700531	0.0370322

## Sheet: Sup Fig 6b
		PC1	PC2	PC3	PC4
	SOA-MM10	0.210679	0.156159	-0.00307319	0.0421183
	AL333-104(99)	0.165008	-0.0650752	-0.110274	-0.0280886
	S7-83	0.119789	-0.163281	0.0475726	-0.0131074
	Jomon	0.00579456	0.106843	-0.000847511	-0.07277
	Japanese	-0.22753	0.0232494	-0.121768	0.0799259
	Japanese	-0.0532439	-0.0713177	0.0390716	-0.00688723
	Japanese	-0.133956	0.0558429	0.0217761	-0.0537399
	Japanese	-0.00996319	0.0761765	-0.0031477	-0.00878332
	Japanese	0.0635657	0.102963	-0.0441919	-0.006473
	Japanese	-0.0909793	-0.0388436	0.00129453	-0.00425182
	Japanese	0.0378883	-0.0259038	0.0516518	0.0635157
	Japanese	0.0343722	-0.160841	-0.0418027	0.0240177
	Japanese	-0.32565	0.0152676	0.0314562	-0.00129727
	Japanese	-0.115877	-0.0383309	-0.0163723	0.0182866
	Japanese	-0.0101623	-0.0669728	-0.0663758	-0.00682747
	Japanese	0.0254263	-0.0126077	0.0495425	-0.00818606
	Japanese	-0.0732227	-0.0814758	-0.0103094	0.00102109
	Japanese	0.0465857	-0.0094983	-0.0787263	-0.0719431
	Japanese	-0.0404446	0.0172491	0.067051	0.0223265
	Japanese	0.0511491	0.0909646	0.0297654	-0.0608798
	Japanese	-0.1968	0.011148	0.00496529	-0.0219921
	Japanese	0.229398	-0.0169979	0.00933632	0.0273316
	Japanese	3.6237e-05	0.0263942	-0.0292234	-0.0137347
	Japanese	0.0414708	0.0207563	0.0296581	-0.107065
	Japanese	-0.121031	-0.0354986	0.0358857	-0.058758
	Japanese	0.04643	0.0292017	0.0153977	0.00993256
	Japanese	-0.0349093	0.0820485	-0.0570343	0.0700273
	Japanese	-0.0344288	0.0274386	0.0536078	0.0144216
	Japanese	0.131591	0.0900165	0.0119084	-0.0178686
	Japanese	0.0627279	0.0350456	-0.0227439	0.0700433
	Japanese	0.058682	-0.00619276	0.00783637	0.00236165
	Japanese	0.0475757	-0.0356999	-0.0431828	-0.0314178
	Japanese	0.0792016	-0.0459264	-0.0118075	0.0173231
	Japanese	0.018108	-0.0262139	0.0415389	0.00659357
	Japanese	0.0726096	-0.0610551	0.103182	0.075571
	Japanese	-0.00990133	-0.112617	-0.0141067	-0.0108108
	Japanese	-0.0699891	0.107585	0.0224891	0.0600644
